# Supplementary material for: Sensory Evaluation of Rabbit Meat from Individuals Fed Functional and More Sustainable Diets Enriched with Freshwater Cladophora glomerata Macroalgal Biomass
Source: Animals (Basel). 2023 Jul 3;13(13):2179. doi: 10.3390/ani13132179 (PMC10339916; doi:10.3390/ani13132179)
Supplement: Supplementary file 1 [file animals-13-02179-s001.zip]

Archive with 1 entries (1 files):
- animals-2453996-supplementary.pdf
